# Supplementary material for: Dieta de la Milpa: A Culturally-Concordant Plant-Based Dietary Pattern for Hispanic/Latine People with Chronic Kidney Disease
Source: Nutrients. 2024 Feb 20;16(5):574. doi: 10.3390/nu16050574 (PMC10934134; doi:10.3390/nu16050574)
Supplement: Supplementary file 1 [file nutrients-16-00574-s001.zip]

Archive with 1 entries (1 files):
- nutrients-2857491-supplementary.pdf
